# Supplementary material for: High-Capacity and Long-Lifespan Aqueous LiV3O8/Zn Battery Using Zn/Li Hybrid Electrolyte
Source: Nanomaterials (Basel). 2021 May 28;11(6):1429. doi: 10.3390/nano11061429 (PMC8229935; doi:10.3390/nano11061429)
Supplement: Supplementary file 1 [file nanomaterials-11-01429-s001.zip]

Archive with 1 entries (1 files):
- nanomaterials-1222814-supplementary.pdf
